# Supplementary material for: Blood Concentrations of Designer Benzodiazepines: Relation to Impairment and Findings in Forensic Cases
Source: J Anal Toxicol. 2020 May 5;44(8):905–14. doi: 10.1093/jat/bkaa043 (PMC7733327; doi:10.1093/jat/bkaa043)
Supplement: bkaa043_Supp [file bkaa043_supp.zip]

Archive with 1 entries (1 files):
- jat-19-3044-File006_bkaa043.doc
